# Supplementary material for: Neural Network Prediction of ICU Length of Stay Following Cardiac Surgery Based on Pre-Incision Variables
Source: PLoS One. 2015 Dec 28;10(12):e0145395. doi: 10.1371/journal.pone.0145395 (PMC4692524; doi:10.1371/journal.pone.0145395)
Supplement: S4 Appendix — (CSV) [file pone.0145395.s004.csv]

Pt_File_Num	CI	SVR	CVP	DelivIndx	BMI	Age	Gender	PrevCS	Diabetes	ACS	HTN	HF	Afib	Creat1.4	Hyperchol	AceI	Beta_blocker	Statin	EF	ValveRepl	CAT	Smokedless5	Preinc_IABP	Preinc_Pacemaker	Preinc_Pacing	Preinc_Ionotropes	HR	SBP	DBP	PP	MAP	Hct	CI_CVPratio	RxSBP	ArtpCO2	ArtBD	ICU_LOS
1	2.071334404	1228.985507	8	442.1263286	36.02401948	53	0	0	1	0	1	0	0	0	1	1	1	1	32.5	1	0	0	0	0	0	0	82	100	68	32	78.66666667	45	.258916801	8200	43		47
2	1.748676698	1286.666667	12	349.4438934	30.79674369	52	0	0	0	0	1	0	0	0	1	1	1	1	47.5	0	2	0	0	0	0	0	68	117	56	61	76.33333333	44	.145723058	7956	37		34
3	1.011423597	2146.031746	22	163.7933087	34.48527607	72	1	0	1	0	1	1	1	0	0	0	1	0	40	1	0	0	0	0	0	0	95	105	65	40	78.33333333	35	.0459738	9975	39	-1.2	88
4					30.45395777	67	0	0	0	0	1	0	0	0	0	0	0	1		0	0	0	0	0	0	0											43
5	1.481917147	1971.428571	15	251.568279	32.89493575	68	1	0	1	0	1	0	0	0	0	0	1	1	34	0	2	0	1	0	0	0	71	128	62	66	84	38	.098794476	9088	38	-1.1	88
6			17		36.89751478	61	0	0	0	0	0	0	0	0	0	0	1	0	50	0	2	1	0	0	0	0	81	156	75	81	102	49		12636	36	2	64
7			8		29.34917112	61	1	0	0	0	0	0	0	0	1	0	1	1	80	0	1	0	0	0	0	0	60	120	58	62	78.66666667	32		7200	33	4	80
8	2.278012383	1133.333333	5	404.7040865	27.25188946	74	0	0	1	0	1	0	0	0	0	1	1	0	45	0	2	0	0	0	0	0	44	121	49	72	73	37	.455602477	5324	30	.2	46
9	2.448313404	1443.137255	8	519.1975015	44.13203271	54	0	0	0	0	1	0	0	0	0	1	1	1	35	0	1	1	0	0	0	0	86	130	85	45	100	50	.306039176	11180	42	.2	48
10	1.897022792	1540	11	331.3276774	33.99815449	69	0	1	0	0	1	0	0	0	0	1	1	1	45	0	1	0	0	0	0	0	82	120	72	48	88	37	.172456617	9840	35	.6	38
11			12		31.31036825	64	0	0	1	0	1	0	0	0	0	0	1	1	60	0	2	0	0	0	0	0	71	90	41	49	57.33333333	32		6390	34	1.5	23
12	1.648542609	1554.285714	12	349.408606	27.68541615	56	0	0	0	0	1	0	0	0	0	1	1	0	55	0	2	0	0	0	0	0	65	120	60	60	80	45	.137378551	7800	27	-2	34
13					34.375	67	1	0	0	0	1	0	0	0	0	1	1	1	45	0	2	0	0	0	0	0	100	142	61	81	88	39		14200	46	2.3	48
14	1.937239209	1244.444444	10	351.5856696	36.24489796	50	0	0	0	0	1	1	0	0	0	1	1	1	40	0	2	0	0	0	0	0	85	120	60	60	80	39	.193723921	10200	40	2	65
15	1.414903105	1875.268817	4	259.7243303	27.10832969	80	1	0	1	0	1	1	0	1	0	1	1	1	25	0	2	0	1	0	1	0	91	150	40	110	76.66666667	38	.353725776	13650	30	.9	142
16			10		22.85566701	73	1	1	1	0	1	0	0	0	1	0	1	1	55	1	0	0	0	0	0	0	49	108	60	48	76	32		5292	37	1.7	48
17	1.727636979	1479.569892	10	303.5055057	22.38631428	61	0	0	0	1	0	1	0	0	0	1	2	1	40	0	2	1	0	0	0	0	48	102	50	52	67.33333333	37	.172763698	4896	34	2.7	50
18
19	1.772283568	1474.074074	13	321.3918098	28.82791233	53	0	0	0	1	1	1	0	0	0	0	1	1	56	0	1	0	0	0	0	0	58	118	60	58	79.33333333	38	.136329505	6844	38		95
20	2.159739084	1384.126984	14	416.6770217	27.62313388	54	0	0	1	1	1	0	0	0	0	1	1	1	40	0	1	1	0	0	0	0	80	120	70	50	86.66666667	47	.154267077	9600	41	-.9	50
21	1.936265866	1396.825397	20	314.6109322	38.08636008	69	0	0	0	1	1	0	0	1	0	0	1	0	62	0	2	0	0	0	0	0	72	120	80	40	93.33333333	35	.096813293	8640	37	-4.1	92
22	1.461849234	1482.352941	17	244.1921689	32.30286197	59	0	0	1	0	0	0	0	1	0	1	1	1	27.5	0	2	0	1	0	0	0	78	120	60	60	80	35	.085991131	9360	37	3.2	137
23	1.43782995	2137.931034	9.5	269.4924676	30.07283264	67	0	0	0	0	0	0	0	0	0	0	0	1	55	1	0	0	0	0	0	0	90	125	68	57	87	39	.151350521	11250	39	.8	72
24	2.313158639	1005.128205	10	408.9155579	26.31560819	72	0	0	0	0	1	1	0	0	0	1	1	1	40	1	0	1	0	0	1	0	72	114	56	58	75.33333333	39	.231315864	8208	43	.1	49
25			20		21.60493827	88	0	0	0	0	0	1	0	1	0	0	0	0	24	1	0	0	0	0	0	0	85	115	65	50	81.66666667	28		9775	32	.5	74
26	2.277163802	989.6296296	21	393.00811	37.75234131	78	1	1	1	1	1	0	0	1	0	0	1	0	45	1	0	0	0	0	0	0	65	110	60	50	76.66666667	37	.108436372	7150	39	-1.2	143
27	1.099195147	2469.565217	9	186.6638544	28.37611165	60	0	0	1	0	1	0	0	0	0	0	1	1	47.5	0	1	1	0	0	0	0	80	110	65	45	80	38	.122132794	8800	38	-2.3	45
28			11		27.1430375	76	0	0	0	1	1	1	0	0	0	1	1	1	30	0	2	0	1	0	0	0	82	130	40	90	70	32		10660	44	5.9	52
29	2.971669509	732.3383085	18	482.3217725	29.86055123	60	0	0	1	0	0	1	0	0	0	1	1	1	35	0	2	0	0	0	0	0	68	110	64	46	79.33333333	34	.165092751	7480	32	5.6	48
30	1.714867083	1623.529412	11	295.1046168	27.33135086	57	0	0	0	0	1	0	0	0	0	0	0	1		1	0		0	0	0	0	85	120	60	60	80	38	.155897008	10200	33	-.6	67
31	2.563227603	1047.272727	14	396.9875648	33.73702422	61	0	0	1	0	1	1	0	0	0	1	1	1	35	0	1	0	0	0	0	0	60	118	70	48	86	34	.183087686	7080	32	4.3	28.75
32	2.46182982	1013.333333	16	376.9143515	33.05785124	74	1	0	0	0	1	0	0	0	0	0	1	0	75	1	0	0	0	0	0	0	60	108	65	43	79.33333333	32	.153864364	6480	33	.6	76.25
33	1.894728823	1644.444444	11	212.9485725	34.96706053	66	0	0	1	0	1	0	1	1	0	1	1	1	45	0	2	0	0	0	0	0	80	115	70	45	85	24	.172248075	9200	31	-2.1	91.75
34	2.404030047	1100.70922	12	417.0030519	33.59375	85	0	0	1	1	1	0	1	1	0	0	1	1	69	1	2	0	0	0	0	0	68	110	60	50	76.66666667	36	.200335837	7480	40	-1.3	116.25
35	2.200572581	1521.95122	12	281.8346657	35.30562617	76	1	0	1	0	1	0	0	1	0	0	0	1	35	1	2	0	0	0	0	1	58	140	65	75	90	26	.183381048	8120	29	-.2	186.5
36			16		33.0369134	50	0	0	0	0	1	0	0	0	1	1	1	1	60	0	1	1	0	0	0	0	57	108	65	43	79.33333333	33		6156	32	2.1	56.25
37	1.895547942	1839.316239	11	332.5991604	29.94862088	83	0	0	1	0	1	0	1	0	0	0	0	0	40	0	2	0	0	0	0	0	52	142	80	62	100.6666667	38	.17232254	7384	37	2.5	45
38	1.542094209	2016.666667	12	232.3987377	28.79600382	80	0	0	1	0	1	1	0	1	1	1	1	1	37.5	0	2	0	0	0	1	0	87	122	78	44	92.66666667	32	.128507851	10614	34	1.9	122
39			18		31.74933108	74	0	0	1	0	0	0	1	1	0	1	0	1	51	0	2	0	0	0	0	0	67	97	65	32	75.66666667	44		6499	44	-.2	68.5
40	2.253404966	1190.243902	14	401.1361293	22.13825054	65	0	0	0	0	1	0	0	0	1	0	1	1	55	0	2	0	0	0	0	0	45	115	55	60	75	38	.160957498	5175	34	2.8	73
41	2.170605663	1252.173913	8	370.7756241	31.77393186	61	0	0	0	1	1	0	0	0	1	0	1	0	55	0	2	0	0	0	0	0	73	112	64	48	80	37	.271325708	8176	33	2.8	45.5
42	2.476887023	1130.666667	10	404.9875409	33.87406376	76	1	0	0	0	0	0	0	0	1	0	0	1	45	1	2	0	0	0	0	0	79	118	62	56	80.66666667	34	.247688702	9322	36	2.6	68
43	2.13175484	1580	9	375.8994368	26.25958475	56	0	0	0	0	1	0	0	0	1	0	1	1	60	0	2	0	0	0	0	0	78	132	66	66	88	38	.236861649	10296	34	2.1	72
44	1.947856441	1977.011494	10	356.0941289	16.93759127	74	1	0	0	0	1	0	1	0	0	0	1	1	60	1	2	0	0	0	0	0	78	115	65	50	81.66666667	38	.194785644	8970	31	1.5	73.5
45	1.776236509	1466.666667	12	322.5882331	25.21330177	67	0	0	0	0	1	0	0	0	1	0	1	1	45	0	2	1	0	0	0	0	64	114	60	54	78	38	.148019709	7296	52	7.1	66.75
46	1.081476141	2426.666667	12	208.5013901	28.95900015	60	1	0	1	0	1	1	0	0	1	0	1	0	25	1	2	0	0	0	0	1	62	110	54	56	72.66666667	41	.090123012	6820	35	.7	92.25
47	2.395691629	840	11	433.3806157	31.4102392	62	0	0	0	0	1	0	0	0	1	0	1	1	55	1	1	0	0	0	0	0	50	106	58	48	74	40	.217790148	5300	39	1.5	23
48	1.509803111	2235.897436	14	217.8947849	27.58732606	79	1	0	1	0	1	0	0	0	1	0	1	1	60	1	0	0	0	0	0	0	68	130	65	65	86.66666667	30	.107843079	8840	41	2.6	54.5
49	2.695919517	944.6327684	9	527.8951898	27.05599369	49	0	0	0	0	1	0	0	0	0	1	1	1	50	0	2	1	0	0	0	0	70	108	64	44	78.66666667	44	.299546613	7560	41	3.3	49.75
50	2.095856048	990.4761905	14	400.860414	23.58983547	66	0	0	1	0	1	0	0	0	0	0	1	1	60	0	2	1	0	0	0	0	62	98	50	48	66	41	.149704003	6076	31	1.6	94.75
51	.984916179	2755.555556	11	119.2602171	35.13930223	85	0	0	1	1	1	1	1	1	0	1	1	1	45	0	1	0	0	0	0	0	60	110	70	40	83.33333333	25	.089537834	6600	31	2.5	213.75
52	2.13863552	1381.818182	13	340.9555321	23.01768991	52	1	0	0	0	1	0	0	0	0	1	1	1	55	0	1	0	0	0	0	0	61	102	54	48	70	34	.164510425	6222	31	2.1	41.75
53	2.065990231	1174.603175	15	327.3905852	28.73467206	66	0	0	0	0	0	0	0	0	0	0	1	1	40	0	1	0	0	0	0	0	62	110	60	50	76.66666667	34	.137732682	6820	38	5.3	25.75
54	1.550021045	1666.666667	12	276.9009262	27.20616084	60	0	0	0	0	1	0	0	0	1	0	1	1	46	0	1	0	0	0	0	0	57	108	64	44	78.66666667	38	.12916842	6156	32	.8	27.8
55	2.696258829	1169.590643		447.0666764	31.07354071	51	0	0	1	0	1	0	0	0	0	0	1	1	55	0	2	1	0	0	0	0	90	120	65	55	83.33333333	36		10800	34	-1.3	25.25
56	1.674956552	1533.333333	16	320.2628592	22.5308642	77	0	0	1	0	1	0	1	0	0	0	0	1	60	0	2	0	0	0	0	0	70	102	65	37	77.33333333	40	.104684785	7140	39	3.7	52.5
57	1.816429583	2034.285714	9	388.7462046	30.86303587	39	1	0	0	1	0	0	0	0	0	0	1	1	60	0	2	0	0	0	0	0	65	136	79	57	98	46	.201825509	8840	30	.5	23.75
58	1.692635724	1124.324324	15	358.8049209	28.06891815	63	0	0	0	1	0	0	0	0	0	1	1	1	65	0	2	0	0	0	0	0	55	101	50	51	67	45	.112842382	5555	48	2.8	24
59			10		27.71768524	39	0	0	0	0	1	0	0	0	0	0	1	1	65	0	2	0	0	0	0	0	68	116	60	56	78.66666667	45		7888	37	2.5	44
60	3.448332811	862.2222222	9	519.4683491	21.0498179	62	0	0	0	0	1	0	0	0	0	0	0	0	60	1	0	0	0	0	0	0	67	109	56	53	73.66666667	32	.38314809	7303	38	4.5	19.5
61	1.198370671	2247.619048	23	202.872171	24.6097337	56	1	1	1	0	1	0	0	1	0	0	1	1	20	1	0	1	0	0	0	0	72	116	65	51	82	36	.052103073	8352	44	7.4	65.25
62	1.666570325	2176.344086	10	320.5036944	24.05693475	57	0	0	0	1	0	0	0	0	0	0	1	0	30	0	2	0	1	0	0	0	62	125	79	46	94.33333333	41	.166657032	7750	32	.3	28.5
63	2.371708245	992	17	333.6566593	39.0625	71	1	0	0	0	1	0	0	1	0	0	1	0	45	0	0	0	0	0	0	0	75	115	61	54	79	31	.13951225	8625	27	-4.3	50.5
64	2.015692993	1325.714286	18	319.2387373	25.52964487	65	0	0	0	0	0	1	1	0	0	0	1	0	35	1	0	1	0	0	0	0	86	102	63	39	76	34	.111982944	8772	59	-6.7	47
65	1.68557292	1416.666667	12	276.1080815	25.05930703	82	0	0	0	0	1	0	1	0	0	1	1	0	25	0	2	1	0	0	0	0	58	106	50	56	68.66666667	34	.14046441	6148	30	4.1	45.5
66	1.328422328	1728	14	241.0555157	25.95155709	59	0	1	0	0	1	0	0	0	0	1	1	1	45	0	2	0	0	0	0	0	50	106	49	57	68	39	.094887309	5300	36	2	43.25
67	2.058891557	1593.333333	11	342.6201439	26.70362358	59	1	0	0	0	1	0	0	0	0	1	0	1	55	0	1	0	0	0	0	0	60	110	81	29	90.66666667	36	.18717196	6600	31	6.4	41
68			16		38.06228374	87	1	0	0	0	1	1	1	1	1	0	1	1	65	1	0	0	0	0	0	0	62	150	64	86	92.66666667	33.7		9300	34	6	47.75
69
70	1.833217381	1682.962963	9	352.5521453	33.17223827	55	0	0	0	0	1	0	0	0	0	0	1	1	35	0	2	0	0	0	0	0	60	125	93	32	103.6666667	41	.20369082	7500	41	1.2	50
71			14		54.34620323	62	0	0	1	0	0	0	0	0	0	0	1	1	55	0	0		0	0	0	0	75	110	65	45	80	51		8250	45	3.1	40.75
72	1.486321071	2030.769231	12	243.5634339	25.91068435	86	0	0	0	0	0	0	1	0	0	0	1	1	35	0	0	0	0	0	0	0	62	116	59	57	78	34.8	.123860089	7192	33	5	70
73	2.28917032	1393.939394	10	297.8439503	24.81632653	63	0	0	1	1	1	0	0	0	0	1	1	1	30	0	2	1	1	0	0	0	60	130	65	65	86.66666667	27	.228917032	7800	32	1.2	144.5
74			18		18.68512111	85	1	1	0	0	0	0	1	0	0	0	1	1	55	1	0	0	0	0	1	0	62	110	56	54	74	24		6820	36	5.3	163.2
75	3.088973711	891.954023	17	556.3653517	27.25088745	66	0	0	0	1	0	0	0	0	0	0	1	0	60	0	2	0	0	0	0	0	105	115	65	50	81.66666667	38	.181704336	12075	41	-2.1	49.25
76			8		27.4691358	59	0	0	0	0	0	0	0	0	0	0	1	1	70	0	2	0	0	0	0	0	65	115	60	55	78.33333333	49		7475	32	3.1	20.5
77	1.551559013	1529.824561	17	271.7762486	35.23545045	73	0	0	0	0	0	1	1	0	1	1	0	1		0	0	0	0	0	0	0	45	135	67	68	89.66666667	38	.091268177	6075	34	2.3	48.75
78	2.204922276	1066.666667	8	392.4394164	33.02469136	65	0	0	1	1	1	0	0	0	1	0	1	1	55	0	2	0	0	0	0	0	65	120	54	66	76	38	.275615284	7800	38	.9	47.5
79														0
80	1.381283373	2819.047619	12	174.7489221	21.50188649	80	1	0	0	0	0	1	1	0	0	0	1	1	35	1	0	0	0	0	0	0	70	120	69	51	86	29	.115106948	8400	30	2.2	66
81	1.616358613	1808.333333	8	322.7027644	28.71972318	54	0	1	1	0	1	0	0	0	0	1	1	0	40	0	2	0	0	0	0	0	70	101	70	31	80.33333333	46	.202044827	7070	40	0	43
82	1.767575833	1694.117647	8	311.2642122	22.83950617	81	0	0	0	0	0	0	0	0	0	0	0	0	37	1	0	0	0	0	0	0	90	110	65	45	80	37	.220946979	9900	37	2.5	73.25
83	3.341152908	800	12	665.2792298	33.64197531	45	0	0	1	0	1	0	0	0	0	0	1	1	60	0	2	1	0	0	0	0	65	130	70	60	90	43	.278429409	8450	51	.9	66.33
84	2.215606554	1002.666667	7	413.9151852	32.50852165	80	0	0	0	0	1	0	0	1	0	1	1	0	30	1	0	1	0	0	0	0	50	95	57	38	69.66666667	42	.316515222	4750	46	3	45.75
85	2.597558573	823.8095238	16	491.6832038	29.66797122	83	0	0	0	0	1	0	0	0	0	1	1	1	50	0	2	1	0	0	0	0	70	121	50	71	73.66666667	40	.162347411	8470	41	1	45.75
86	1.226663032	3040	8	216.2950391	31.39120095	77	1	0	1	0	1	0	0	0	1	1	1	1	55	0	2	0	0	0	0	0	78	112	70	42	84	39	.153332879	8736	52	3.9	42.75
87	2.601459325	1060.869565	9	470.2918167	23.73866213	84	0	0	0	0	1	0	0	0	0	1	1	1	30	0	2	1	0	0	0	0	70	110	50	60	70	38.7	.289051036	7700	37	1.7	55.8
88	1.697676431	1405.405405	15	305.3667185	29.32098765	64	0	0	0	0	0	0	0	0	0	0	0	1	65	1	0	1	0	0	0	0	45	120	60	60	80	38	.113178429	5400	39	5.9	27.96
89	2.42217202	1009.150327	9	458.1861332	33.65929705	51	0	0	0	0	1	0	0	0	0	0	0	0	50	1	0	1	0	0	0	0	90	100	60	40	73.33333333	41	.269130224	9000	34	.8	24.45
90	1.768867545	1307.936508	8	301.8395579	39.88642509	59	1	0	1	0	1	1	0	0	0	0	0	1	60	0	1	0	0	0	0	0	50	110	60	50	76.66666667	36	.221108443	5500	48	1.2	73
91	1.933807692	1946.666667	7	315.4465783	24.67105263	79	1	0	0	1	1	0	0	0	0	1	1	1	40	0	1	0	0	0	0	0	55	120	60	60	80	36	.276258242	6600	42	1.7	95.25
92	1.87479976	1833.333333	5	328.8523767	29.86495845	67	1	0	0	0	1	1	0	0	0	0	1	0	50	1	0	0	0	0	0	0	50	115	60	55	78.33333333	37	.374959952	5750	38	3	48.67
93	3.278334437	722.3628692	8	622.8310897	33.01680058	46	0	0	0	0	1	0	0	0	0	0	1	0	40	1	0	0	0	0	0	0	80	108	65	43	79.33333333	42	.409791805	8640	42	0	21.5
94			2		25.1825311	55	0	0	1	0	1	0	0	0	1	0	0	1	50	0	2	0	0	0	0	0	70	115	60	55	78.33333333	46		8050	50	6.5	41
95	1.845008568	1614.814815	5	356.2527045	24.30248706	78	0	0	1	0	1	0	0	0	0	1	1	1	30	0	2	1	0	0	0	0	60	113	60	53	77.66666667	42	.369001714	6780	38	-3	99.75
96			5		37.02161137	65	1	0	0	0	1	1	0	0	0	1	0	0	60	0	1	0	1	0	0	0	80	122	45	77	70.66666667	31		9760	51	-2.3	38.25
97
98			15		27.37966468	57	0	0	1	0	1	0	0	1	0	0	1	1	40	1	2	0	0	0	0	0	75	110	50	60	70	38		8250	38	.2	66
99	1.757995153	1138.211382	11	306.9400938	31.95078981	60	0	0	1	1	1	0	0	0	0	1	1	1	50	0	2	0	0	0	0	0	50	98	55	43	69.33333333	37	.159817741	4900	54	1.5	50
100	2.224793834	1037.681159	7	433.7903017	36.19875019	57	0	0	0	0	1	0	0	0	0	0	1	1	31	0	2	0	0	0	0	0	60	100	50	50	66.66666667	42	.317827691	6000	31	.9	66
101	2.075301557	1214.035088	3	305.173094	24.56747405	77	0	0	0	0	1	0	0	0	0	1	0	1	50	1	0	0	0	0	0	0	65	98	42	56	60.66666667	30	.691767186	6370	33	-.7
102			4		28.05570579	65	0	0	0	1	1	0	0	1	0	1	1	1	55	0	2	0	0	0	0	0	60	100	50	50	66.66666667	51		6000	39	1.6	32
103	1.466732992	2276.923077	6	291.1875674	26.12066694	67	1	0	1	0	1	0	0	0	0	0	1	0	55	1	0	0	0	0	0	0	75	110	65	45	80	44	.244455499	8250	43	.8	178
104	2.135150979	1236.363636	14	311.988261	32.24206349	70	0	0	1	0	1	0	0	0	1	1	1	1	50	0	1	0	0	0	0	0	53	122	62	60	82	30	.152510784	6466	33	0	70.75
105			7		23.25501864	68	0	0	0	0	1	0	0	1	0	1	1	1	55	1	0	1	0	0	0	0	60	128	74	54	92	41		7680	33	.6	17.5
106	2.328613688	966.1202186	8	276.737108	34.36333861	57	0	0	1	0	1	0	0	0	0	1	0	0	50	1	0	0	0	0	0	0	90	135	55	80	81.66666667	26	.291076711	12150	41	.5	61.25
107	2.653315777	1575.193798	6	446.7476217	25.39021852	71	1	0	1	0	1	0	0	0	0	0	1	1	55	0	2	0	0	0	0	0	60	132	70	62	90.66666667	35.6	.442219296	7920	32	0	73.5
108	1.85525954	1656.140351	6	383.605831	29.16903338	55	0	0	1	0	0	0	0	0	0	0	0	1	58	1	0	0	0	0	0	0	95	108	73	35	84.66666667	43	.309209923	10260	33	-.5	21.5
109	1.450112252	2553.846154	7	232.4046569	26.72287252	63	1	0	0	0	1	0	1	0	0	0	1	1	60	1	0	0	0	0	0	0	58	130	70	60	90	34	.207158893	7540	35	.5	138.25
110	.628795481	3133.333333	14	104.6755838	53.82212353	70	1	0	1	1	1	1	1	1	0	1	1	1	55	0	1	1	1	0	0	0	50	114	58	56	76.66666667	36	.044913963	5700	55	7.8	136.5
111	2.31012902	1020.289855	8	440.6648111	23.29122996	63	0	0	0	0	1	0	0	0	0	0	1	1	55	0	2	0	0	0	0	0	50	100	50	50	66.66666667	41	.288766128	5000	33	-.8	28.383
112	2.312898649	1155.555556	8	399.9464344	28.93061224	72	0	0	1	0	1	0	0	0	1	1	1	1	50	0	2	0	0	0	0	0	58	112	60	52	77.33333333	36	.289112331	6496	35	-.8	45
113	3.219454349	487.6190476	12	550.6232773	27.77031264	48	0	0	0	0	0	0	0	0	0	0	0	0	55	1	0	0	0	0	0	0	96	88	38	50	54.66666667	36	.268287862	8448	53	-1.6	30.25
114	1.449427589	2005.333333	10	218.829746	21.79930796	70	1	0	0	0	1	1	0	1	0	0	1	0	40	1	0		0	0	0	0	53	118	50	68	72.66666667	31	.144942759	6254	29	-5.9	68.25
115	2.260784963	1216.260163	11	310.8534108	28.90625	81	1	0	0	0	1	0	0	0	0	1	0	0	48	1	0	0	0	0	0	0	80	100	60	40	73.33333333	33	.205525906	8000	51	5.8	43.5
116	3.031189805	964.1025641	9	402.8087508	29.3523545	63	0	1	1	0	1	0	0	1	0	1	1	1	50	1	0	1	0	0	0	0	75	162	50	112	87.33333333	29	.336798867	12150	42	1.7
117	2.927700219	960	12	409.6242966	25.92592593	80	0	0	0	0	1	0	0	0	0	0	1	1	45	0	2	0	0	0	0	0	64				84	29	.243975018		36	3.9	67.5
118
119	1.803192657	1961.290323	8	229.6841892	30.29778393	80	1	0	1	0	1	1	0	1	0	0	1	1	42	0	1	0	0	0	0	0	58	128	66	62	86.66666667	27	.225399082	7424	51	-3.6	228.75
120	1.500892592	1903.448276	15	351.3349414	32.8125	84	1	0	0	0	1	0	0	0	0	1	1	0	55	0	1	0	0	0	0	0	68	122	50	72	74	52	.100059506	8296	30	1.3	68.75
121	2.413612892	1125.925926	8	480.960641	36.67820069	67	0	0	1	0	1	0	0	1	0	0	1	1	55	1	0	0	0	0	0	0	68	134	56	78	82	42	.301701611	9112	81	-4	48.25
122			10		25.46938776	60	0	0	1	0	1	1	0	1	0	0	0	1	32	0	2	1	0	0	0	0	84	118	80	38	92.66666667	27		9912	42	7.1	91.25
123	2.218721991	1319.298246		344.9447079	25.78125	57	1	0	0	0	1	0	0	0	0	0	0	0	60	1	0	0	0	0	0	0	60	100	44	56	62.66666667	33		6000	38	2	44
124	1.374465942	2066.666667	9	229.8711821	25.61728395	57	0	0	0	0	0	0	0	0	0	0	0	0	61	1	0	0	0	0	0	0	76	116	64	52	81.33333333	37	.152718438	8816	30	.8	27
125	1.472051015	1448.888889	11	267.9230983	26.51180407	64	0	0	0	0	1	0	0	0	0	0	0	0	40	0	2	1	0	0	0	0	68	92	52	40	65.33333333	37	.13382282	6256	45	2.6	117.25
126	1.317029645	2034.567901	18	279.4605203	30.79584775	75	0	0	0	0	0	0	0	0	0	0	0	1	40	1	0	0	0	0	0	0	60	124	68	56	86.66666667	45	.073168314	7440	37	.5	71
127	1.864099329	1291.22807	4	345.5915884	30.44982699	34	1	0	0	0	0	0	0	0	0	0	0	0	45	1	0	0	0	0	0	0	60	94	51	43	65.33333333	38	.466024832	5640	37	-1.6	22
128	2.317762008	1106.666667	15	449.4047823	33.55794786	48	0	0	0	0	1	0	0	0	0	1	1	1	50	0	2	1	0	0	0	0	70	134	80	54	98	43	.154517467	9380	34	-.5
129	2.084147128	1547.96748	8	397.9331583	27.37966468	72	0	0	0	0	1	0	0	0	0	0	1	1	56	1	0	0	0	0	0	0	70	122	70	52	87.33333333	41	.260518391	8540	41	7.2	83.75
130	3.06659824	1007.407407	10	414.3383102	22.07409972	82	1	0	0	0	0	1	0	0	0	0	1	0	50	1	0	0	1	0	0	0	76	120	40	80	66.66666667	29	.306659824	9120	35	-2.1	284
131	1.905889022	1508.943089	10	344.5847352	33.9100346	59	0	0	0	0	1	0	0	0	0	0	0	0	52	0	1	1	0	0	0	0	90	118	72	46	87.33333333	39	.190588902	10620	51	6.4	166.75
132	1.972640167	1529.824561	4	407.1069023	21.79820239	65	0	0	0	0	1	0	0	0	1	1	1	0	36	0	1	1	0	0	0	0	68	110	60	50	76.66666667	43	.493160042	7480	43	3	21.5
133			15		23.67125363	63	0	0	0	0	1	0	0	0	0	0	0	1	30	1	0	1	0	0	0	0	56	94	60	34	71.33333333	41		5264	42	-.4	69.75
134	2.237112207	1264	7	306.0369499	32.43001692	59	0	0	1	0	1	0	0	0	0	0	1	1	56	0	2	0	0	0	0	0	68	130	64	66	86	30	.319587458	8840	33	-3.2	70.25
135	1.559430242	2166.666667	10	317.3440542	35.00319922	71	0	0	1	0	1	0	0	0	0	0	0	1	45	1	1	0	0	0	0	0	42	174	58	116	96.66666667	42	.155943024	7308	37	2.5	42.25
136	2.265958171	1600	8	376.2019288	25.76571346	51	1	0	1	0	1	0	0	0	0	1	1	1	55	0	2	0	0	0	0	0	80	130	70	60	90	35	.283244771	10400	39	1.5	24.5
137					44.18634011	53	0	0	1	0	1	0	0	0	0	1	0	0	35	0	1	1	0	0	0	0	70	160	88	72	112	35		11200	39	-.5	73
138	1.972640167	1501.754386	4	407.1069023	21.79820239	65	0	0	0	0	1	0	0	0	0	1	1	0	35	0	1	1	0	0	0	0	58	110	58	52	75.33333333	43	.493160042	6380	43	3	21.5
139					23.67125363	63	0	0	0	0	1	0	0	0	0	0	0	1	30	1	0	1	0	0	0	0	60	108	58	50	74.66666667	41		6480	42	-.4	69.75
140
141	.956295333	2429.62963	12	150.9416554	28.39302112	72	0	0	1	0	1	1	0	1	0	0	1	0	20	1	1	0	0	0	0	0	70	102	49	53	66.66666667	33	.079691278	7140	33	2.7	112.25
142	1.607014752	2426.666667	9	246.3842877	35.02926225	59	1	0	1	0	1	0	0	1	0	0	1	1	60	0	2	0	0	0	0	0	80	152	74	78	100	34	.178557195	12160	39	-1.8	167.25
143			8		35.49168975	86	1	0	1	0	1	0	0	1	0	0	1	1	50	0	1	0	0	0	0	0	52	114	52	62	72.66666667	32		5928	31	4	43.5
144	1.822809571	1560.784314	7	340.0572775	26.89232314	59	1	1	0	0	1	0	0	0	1	1	0	1	50	1	0	0	0	0	0	0	65	110	55	55	73.33333333	40	.260401367	7150	43	3	70.5
145	2.276130927	1327.891156	8	430.9778039	32.78799351	62	0	0	1	0	1	0	0	0	0	1	1	0	50	0	1	0	0	0	0	0	68	138	65	73	89.33333333	40	.284516366	9384	48	1.1	20
146			22		21.11812182	77	0	0	0	0	1	0	0	1	1	0	1	1	40	1	2	1	0	0	0	0	85	125	75	50	91.66666667	33		10625	32	6.4	29
147	1.973380543	2124.444444	5	321.7136521	20.3125	69	0	0	1	0	1	0	0	0	1	0	1	1	40	0	2	0	0	0	0	0	78	116	69	47	84.66666667	34	.394676109	9048	44	1.3	22
148			11		29.05328798	64	0	0	0	0	0	0	0	1	0	0	1	0	55	0	2	0	0	0	0	0	70	82	53	29	62.66666667	39		5740	42	-.4	22
149	3.129325814	1077.777778	12	533.5083269	23.19109462	81	1	0	0	0	1	0	0	0	0	0	1	1	40	0	1	0	0	0	0	0	110	118	56	62	76.66666667	37	.260777151	12980	40	1	42.25
150	1.881354777	1538.461538	7	325.3175969	31.48788927	64	0	0	0	0	0	0	0	0	1	0	0	1	50	0	2	0	1	0	0	0	91	110	68	42	82	37	.268764968	10010	36	.6	74
151	2.113765026	2144.444444	7	333.3900658	43.73317955	83	1	0	1	0	1	0	0	0	0	0	1	1	55	0	1	0	0	0	0	0	79	110	52	58	71.33333333	32	.301966432	8690	26	1.7	52.75
152	1.309347106	2361.904762		244.0710295	38.01422711	72	0	0	1	0	1	0	0	0	1	0	0	1	55	1	0	0	0	0	0	0	74	108	70	38	82.66666667	40		7992	39	3	27.25
153	1.556755241	1644.444444	10	242.4075477	31.41329989	75	0	0	0	0	1	1	1	1	1	0	1	1	37	0	2	0	0	0	0	0	74	128	62	66	84	32	.155675524	9472	41	2.6	147.5
154	1.007627163	3045.614035	11	189.3096327	31.25	74	1	0	1	0	0	1	0	1	1	0	1	1	18	1	1	0	1	0	0	0	90	118	66	52	83.33333333	40	.091602469	10620	35	4.9
155	1.316180393	1816.666667	0	227.7869534	31.02493075	77	0	1	1	0	1	0	1	0	0	0	1	0	39	1	0	0	0	0	0	0	60	110	54	56	72.66666667	37		6600	36	3.3	165
156	1.926686589	2240	6	357.9847905	26.44628099	81	1	0	0	0	1	1	0	1	1	0	1	1	55	1	0	0	0	0	0	0	80	152	80	72	104	39.2	.321114431	12160	36	3.2	95.5
157	1.592795251	1606.837607	11	233.2861017	30.9750281	61	0	0	1	0	1	0	1	0	0	0	1	0	48	0	2	0	0	0	0	0	80	120	74	46	89.33333333	34	.144799568	9600	40	1.3	20.25
158	.876641859	3342.222222	14	163.815142	28.30385016	76	1	0	0	0	0	0	1	0	0	0	0	1	45	1	0	0	0	0	0	0	90	100	65	35	76.66666667	39.7	.062617276	9000	33	2.7	45.5
159	2.111529116	1134.883721	11	465.9581686	23.57925493	72	0	0	1	0	1	0	0	0	1	0	0	1	60	0	1	1	0	0	0	0	74	96	60	36	72	47	.191957192	7104	49	-.8	41.25
160	1.591195746	1389.89899	20	306.8674035	39.2565294	79	1	0	1	0	1	0	0	0	0	0	1	0	45	0	1	0	0	0	0	0	72	112	60	52	77.33333333	41	.079559787	8064	49	5.4	140.5
161			8		25.05930703	87	0	0	0	0	1	0	0	0	0	0	1	1	50	0	2	0	0	0	0	0	62	118	56	62	76.66666667	37.9		7316	37	2.8	89.25
162	1.66647618	1659.259259	12	342.2608778	35.430839	79	0	0	1	0	1	0	1	1	1	0	1	1	40	0	2	0	0	0	0	0	60	140	60	80	86.66666667	45	.138873015	8400	38	-1	26.75
163	4.436633964	686.9565217	17	644.9656061	30.42184965	59	0	0	0	0	0	1	0	1	0	0	0	0	40	0	2	1	1	0	0	1	78	148	70	78	96	35.3	.260978468	11544	46	1.5	143.5
164	3.139587946	1013.333333	10	510.4342083	25.39343112	62	0	0	0	0	0	0	0	0	0	0	1	1	45	0	2	0	0	0	0	0	70	118	70	48	86	33	.313958795	8260	54	-.1	21.5
165	1.741143	1650	2	278.6873486	29.6875	73	1	0	0	0	1	0	0	0	0	1	1	1	25	0	2	0	0	0	0	0	62				68	33	.8705715		50	1.4	119.25
166	2.682006249	970.1149425	5	446.0802194	27.47170713	78	0	0	1	0	1	0	1	1	0	1	1	1	40	0	1	0	0	0	0	0	54	126	50	76	75.33333333	35	.53640125	6804	42	.3	44.75
167	1.042320332	3560	15	172.2677558	37.74238227	63	1	0	0	0	0	0	1	0	0	1	1	1	20	0	2	1	0	0	0	0	78	140	86	54	104	35	.069488022	10920	33	2	119.25
168	1.591195746	1373.737374	20	306.8674035	39.2565294	79	1	0	1	0	1	1	0	0	1	1	1	0	45	0	1	0	0	0	0	0	72	112	59	53	76.66666667	41	.079559787	8064	49	5.4	141.25
169	1.868747059	1192.592593	17	265.6782743	28.68514468	67	0	1	1	0	1	1	0	0	0	0	0	1	47.5	1	0	1	0	0	0	0	88	100	56	44	70.66666667	31.8	.109926298	8800	44	2.8	47.25
170			5		24.43518667	85	1	0	1	0	1	1	0	1	0	1	1	1	65	1	1	0	0	0	0	0	64	108	52	56	70.66666667	33.7		6912	32	-.6	49.75
171	2.146836207	714.4654088	20	337.3280796	34.65303141	49	0	0	1	0	1	1	0	0	0	0	1	0	27.5	0	2	1	0	0	0	0	80	90	56	34	67.33333333	36	.10734181	7200	61	-.3	50
172	2.12757502	1857.471264	12	319.5475842	21.05604146	85	1	0	0	0	1	0	0	0	0	0	0	1	67.5	0	2	0	0	0	0	0	54	142	48	94	79.33333333	32	.177297918	7668	42	8.6	47.25
173	2.65294613	844.4444444	10	505.2907316	31.57407407	68	0	0	0	0	1	0	0	0	1	1	1	1	65	0	2	0	0	0	0	0	58	116	52	64	73.33333333	42	.265294613	6728	51	4	24.25
174	1.672687107	1586.666667	10	315.4364498	39.76076715	45	0	0	0	0	1	0	0	0	1	1	1	0	37	0	2	1	0	0	0	0	70	120	74	46	89.33333333	47	.167268711	8400	46	1.5	69.25
175
176	1.688111876	1658.333333	13	231.8959284	27.28174603	63	0	0	1	0	1	1	0	1	1	0	1	1	40	0	2	1	0	0	0	0	72	118	60	58	79.33333333	30	.12985476	8496	44	2.9	46.5
177	1.561647342	1840.860215	8	311.751659	27.39817568	47	0	0	0	0	1	0	0	0	1	1	1	1	46	0	2	1	0	0	0	0	75	102	68	34	79.33333333	42	.195205918	7650	44	3.4	26.5
178	1.92	1222.222222	8	417.3568	38.58024691	55	0	0	1	0	1	0	0	0	0	0	1	1	42	0	2	1	0	0	0	0	70	112	66	46	81.33333333	47	.24	7840	44	3.4	24.25
179	1.574087795	2016.666667	8	284.0441426	28.73467206	64	1	0	1	0	1	0	0	0	0	1	1	1	48	0	1	0	0	0	0	0	90	122	72	50	88.66666667	40	.196760974	10980	40	1.3	27
180	1.792516319	1272.380952	11	282.7754244	22.39541342	80	0	0	0	0	0	1	0	0	1	0	1	1	15	0	2	1	0	0	0	0	72	100	50	50	66.66666667	32	.162956029	7200	43	.1	139.75
181			20		36.89795918	69	0	0	1	0	1	0	0	0	1	1	1	0	55	1	1	1	0	0	0	0	50	150	80	70	103.3333333	50		7500	52	1.9	48.75
182	2.731925078	977.7777778	7	482.549033	21.51234568	71	0	0	0	0	1	0	0	0	0	1	1	1	55	0	1	0	0	0	0	0	60	112	48	64	69.33333333	38	.390275011	6720	36	1.9	22.25
183	2.018727291	1753.535354	8	301.0191554	29.67494522	74	1	0	1	0	1	0	0	0	0	1	1	1	52	1	1	0	0	0	0	0	80	105	68	37	80.33333333	32	.252340911	8400	44	-2.1	48
184	1.868397466	1583.333333	16	280.9434534	25.78125	78	0	0	0	0	0	0	0	0	1	1	1	1	45	0	2	0	0	0	0	0	70	108	65	43	79.33333333	33	.116774842	7560	38	1.6	121.5
185	1.631420405	2466.666667	8	233.5867736	24.52681753	86	1	0	1	0	0	0	1	1	1	0	1	1	35	0	2	0	1	0	0	0	62	116	65	51	82	30	.203927551	7192	41	4.9	172.5
